# Supplementary material for: Electron microscope loading and in situ nanoindentation of water ice at cryogenic temperatures
Source: PLoS One. 2023 Feb 10;18(2):e0281703. doi: 10.1371/journal.pone.0281703 (PMC9917277; doi:10.1371/journal.pone.0281703)
Supplement: S1 File — (XLSX) [file pone.0281703.s001.xlsx]

## Sheet: ice_16-11 (root)
Root Name	Title	Author	Date/Time	Groups	Description
ice_16-11			1904-01-01 01:00:00	1
Group	Channels	Description	Compliance_Correction_Formula	Cut_End	Cut_Start	Depth_at_Min_Load__m_	Depth_Max__m_	Depth_Max_Index	Depth_Unloaded__m_	Depth_Unloaded_Index	Displacement_Initial_SD__m_	Displacement_Max__m_	Displacement_Max_Index	Liftoff_Displacement__m_	Liftoff_Index	Load_Drift_Coeffitient_0	Load_Drift_Coeffitient_1	Load_Drift_Coeffitient_2	Load_Drift_Coeffitient_3	Load_Drift_Coeffitient_4	Load_Drift_Correction_Method	Load_Drift_Final___to_Fit	Load_Drift_Initial___to_Fit	Load_Drift_Polynomial_Order	Load_Drift_Remove	Load_Final__N_	Load_Final_SD__N_	Load_Initial__N_	Load_Initial_SD__N_	Load_Max__N_	Load_Max_Index	Load_Min__N_	Load_Min_Index	Parasitic_Load_Initial___to_Fit_	Parasitic_Load_Polynomial_Order	Position_X__m_	Position_Y__m_	Position_Z__m_	Remove_Unusable_Points	Smooth_Method	Smooth_Rank	Takeoff_Displacement__m_	Takeoff_Index	Thermal_Drift_Duration	Thermal_Drift_Ignore_Initial__	Thermal_Drift_Method	Thermal_Drift_Noise___SD__m_	Thermal_Drift_Noise___SD_of_fitted_Data__m_	Thermal_Drift_Rate__m_s_
Corrected Data	4		displacement-load*0,000004254	2500	0	-3.44973e-06	3.55591e-06	390	2.21135e-06	999	4.70853e-07	1.00347e-05	390	9.33386e-06	739	0.0014094	0.00107209	-7.67798e-05	1.97504e-06	-1.6849e-08	Start & End	50	2	4	1	6.305e-07	0.000177404	-1.59616e-05	0.000392639	0.0435914	388	-0.000657364	33	0	1	0.000370156	0.00197886	0.00350035	1	Average	1	6.84119e-06	46	55	50	Manual	0	0	0
Corrected Data
Channel	Datatype	Unit	Length	Minimum	Maximum	Description	NI_ArrayColumn	Start Index
Time [s]	DT_DOUBLE		1923				0
Displacement [m]	DT_DOUBLE		1923				1
Load [N]	DT_DOUBLE		1923				2
Segments	DT_DOUBLE		1923				3
[truncated: 14 more columns]

## Sheet: Corrected Data
Time [s]	Displacement [m]	Load [N]	Segments
-1.125	-6.5643e-06	0.000360627	1
-1.1	-6.5677e-06	0.000444538	1
-1.075	-6.57746e-06	0.000561888	1
-1.05	-6.58908e-06	0.000560044	1
-1.025	-6.59718e-06	0.000514493	1
-1	-6.5999e-06	0.000504653	1
-0.975	-6.59342e-06	0.000472239	1
-0.95	-6.57919e-06	0.000364516	1
-0.925	-6.55813e-06	0.000300091	1
-0.9	-6.53021e-06	0.000328547	1
-0.875	-6.4977e-06	0.000351499	1
-0.85	-6.45777e-06	0.000256261	1
-0.825	-6.40749e-06	8.89384e-05	1
-0.8	-6.34908e-06	4.84728e-05	1
-0.775	-6.28115e-06	0.000133917	1
-0.75	-6.21025e-06	0.000157281	1
-0.725	-6.13642e-06	0.000179034	1
-0.7	-6.05963e-06	0.000236231	1
-0.675	-5.97785e-06	0.000260155	1
-0.65	-5.88602e-06	0.000161187	1
-0.625	-5.78208e-06	-2.54506e-05	1
-0.6	-5.66595e-06	-0.000151261	1
-0.575	-5.53545e-06	-0.000118501	1
-0.55	-5.39685e-06	-0.000195437	1
-0.525	-5.2471e-06	-0.000267492	1
-0.5	-5.08761e-06	-0.000342407	1
-0.475	-4.91935e-06	-0.000263074	1
-0.45	-4.74253e-06	-0.000283495	1
-0.425	-4.55481e-06	-0.000367853	1
-0.4	-4.356e-06	-0.000490344	1
-0.375	-4.14561e-06	-0.00042567	1
-0.35	-3.92615e-06	-0.000456101	1
-0.325	-3.69418e-06	-0.000517572	1
-0.3	-3.44973e-06	-0.000657364	1
-0.275	-3.19392e-06	-0.000639925	1
-0.25	-2.924e-06	-0.000616696	1
-0.225	-2.64447e-06	-0.000624975	1
-0.2	-2.3623e-06	-0.000447538	1
-0.175	-2.08821e-06	-4.80516e-05	1
-0.15	-1.8247e-06	0.000217748	1
-0.125	-1.56323e-06	0.000190414	1
-0.1	-1.2862e-06	2.22092e-05	1
-0.075	-9.93743e-07	-1.76273e-05	1
-0.05	-6.84561e-07	-2.08398e-05	1
-0.025	-3.52656e-07	-0.000203589	1
0	0	-0.000360796	1
0.025	3.62388e-07	0.000505866	1
0.05	6.2211e-07	0.00346867	1
0.075	7.29456e-07	0.00482352	1
0.1	7.6968e-07	0.00507221	1
0.125	7.88798e-07	0.00517032	1
0.15	8.03181e-07	0.0053014	1
0.175	8.1495e-07	0.00536562	1
0.2	8.2857e-07	0.00534187	1
0.225	8.41105e-07	0.00540128	1
0.25	8.54001e-07	0.00553364	1
0.275	8.6695e-07	0.00569875	1
0.3	8.79803e-07	0.00571659	1
0.325	8.91397e-07	0.00574127	1
0.35	9.04193e-07	0.00594341	1
0.375	9.16841e-07	0.00606616	1
0.4	9.28573e-07	0.00613675	1
0.425	9.41676e-07	0.0061281	1
0.45	9.54416e-07	0.00632842	1
0.475	9.65828e-07	0.00647175	1
0.5	9.77539e-07	0.00654808	1
0.525	9.89859e-07	0.00654409	1
0.55	1.00308e-06	0.00673362	1
0.575	1.0138e-06	0.00688168	1
0.6	1.02446e-06	0.00699382	1
0.625	1.0374e-06	0.0069894	1
0.65	1.04846e-06	0.00712114	1
0.675	1.05993e-06	0.00730752	1
0.7	1.07133e-06	0.00738853	1
0.725	1.08303e-06	0.00738902	1
0.75	1.09613e-06	0.0075018	1
0.775	1.10915e-06	0.00769066	1
0.8	1.12051e-06	0.00782807	1
0.825	1.1319e-06	0.00783757	1
0.85	1.14326e-06	0.00794562	1
0.875	1.15425e-06	0.00813368	1
0.9	1.16449e-06	0.00828062	1
0.925	1.17487e-06	0.00828183	1
0.95	1.18599e-06	0.00837205	1
0.975	1.19607e-06	0.00850928	1
1	1.20749e-06	0.00869658	1
1.025	1.21752e-06	0.00870234	1
1.05	1.23005e-06	0.00876549	1
1.075	1.24177e-06	0.00891765	1
1.1	1.25256e-06	0.00911659	1
1.125	1.26457e-06	0.00914653	1
1.15	1.27465e-06	0.0092133	1
1.175	1.28523e-06	0.00933795	1
1.2	1.29529e-06	0.00956226	1
1.225	1.3062e-06	0.0095976	1
1.25	1.31683e-06	0.00964915	1
1.275	1.32691e-06	0.0097588	1
1.3	1.33694e-06	0.0099495	1
1.325	1.3478e-06	0.0100482	1
1.35	1.35814e-06	0.0100787	1
1.375	1.368e-06	0.0101706	1
1.4	1.37829e-06	0.0104011	1
1.425	1.38721e-06	0.0104991	1
1.45	1.39688e-06	0.0105227	1
1.475	1.40605e-06	0.0106232	1
1.5	1.415e-06	0.0107832	1
1.525	1.42511e-06	0.0109551	1
1.55	1.43542e-06	0.0109536	1
1.575	1.44395e-06	0.0110327	1
1.6	1.45438e-06	0.0112224	1
1.625	1.463e-06	0.0113838	1
1.65	1.47191e-06	0.0114071	1
1.675	1.48089e-06	0.011477	1
1.7	1.48988e-06	0.0116506	1
1.725	1.49892e-06	0.0118298	1
1.75	1.50546e-06	0.0118652	1
1.775	1.51465e-06	0.0118828	1
1.8	1.52361e-06	0.0120867	1
1.825	1.53243e-06	0.0122337	1
1.85	1.54132e-06	0.0123136	1
1.875	1.55028e-06	0.012317	1
1.9	1.55988e-06	0.012463	1
1.925	1.56904e-06	0.012682	1
1.95	1.57838e-06	0.0127587	1
1.975	1.58636e-06	0.0127838	1
2	1.59471e-06	0.0129025	1
2.025	1.60287e-06	0.0131213	1
2.05	1.61136e-06	0.0131954	1
2.075	1.61993e-06	0.0132304	1
2.1	1.62828e-06	0.013299	1
2.125	1.63734e-06	0.0135622	1
2.15	1.64558e-06	0.0136405	1
2.175	1.6543e-06	0.0136805	1
2.2	1.66282e-06	0.0137498	1
2.225	1.67188e-06	0.0139587	1
2.25	1.68007e-06	0.0141042	1
2.275	1.68835e-06	0.014117	1
2.3	1.69799e-06	0.014166	1
2.325	1.70639e-06	0.0143934	1
2.35	1.71422e-06	0.014555	1
2.375	1.72151e-06	0.0145914	1
2.4	1.7299e-06	0.0146228	1
2.425	1.7402e-06	0.0147768	1
2.45	1.7488e-06	0.0149688	1
2.475	1.75716e-06	0.0150177	1
2.5	1.76657e-06	0.0150621	1
2.525	1.77477e-06	0.0152501	1
2.55	1.7825e-06	0.0154337	1
2.575	1.79049e-06	0.0154985	1
2.6	1.7983e-06	0.0155078	1
2.625	1.80789e-06	0.0156108	1
2.65	1.81836e-06	0.0158238	1
2.675	1.82895e-06	0.0159217	1
2.7	1.83823e-06	0.015948	1
2.725	1.84686e-06	0.0161071	1
2.75	1.85558e-06	0.0162932	1
2.775	1.86331e-06	0.0164201	1
2.8	1.87117e-06	0.0164089	1
2.825	1.88104e-06	0.0165022	1
2.85	1.88957e-06	0.0167187	1
2.875	1.89857e-06	0.0168471	1
2.9	1.90693e-06	0.0168669	1
2.925	1.91641e-06	0.0169615	1
2.95	1.92512e-06	0.0171435	1
2.975	1.93358e-06	0.0172969	1
3	1.94417e-06	0.0173339	1
3.025	1.95265e-06	0.0173745	1
3.05	1.96119e-06	0.0175874	1
3.075	1.96987e-06	0.0177547	1
3.1	1.9776e-06	0.0178199	1
3.125	1.9866e-06	0.0178431	1
3.15	1.9958e-06	0.0180045	1
3.175	2.00495e-06	0.0181877	1
3.2	2.01347e-06	0.0182557	1
3.225	2.02299e-06	0.0182764	1
3.25	2.03253e-06	0.0184528	1
3.275	2.04151e-06	0.0186545	1
3.3	2.0493e-06	0.0187348	1
3.325	2.0583e-06	0.0187489	1
3.35	2.06653e-06	0.0188808	1
3.375	2.07601e-06	0.0190824	1
3.4	2.08455e-06	0.0191794	1
3.425	2.09421e-06	0.0192045	1
3.45	2.10362e-06	0.0193336	1
3.475	2.11163e-06	0.0195089	1
3.5	2.12028e-06	0.0196644	1
3.525	2.12898e-06	0.0196552	1
3.55	2.13904e-06	0.0197591	1
3.575	2.14795e-06	0.0199566	1
3.6	2.15649e-06	0.0201189	1
3.625	2.16601e-06	0.0201355	1
3.65	2.17436e-06	0.0202269	1
3.675	2.18263e-06	0.0203866	1
3.7	2.19164e-06	0.020576	1
3.725	2.20153e-06	0.0205832	1
3.75	2.2107e-06	0.0206549	1
3.775	2.22086e-06	0.0208231	1
3.8	2.22997e-06	0.0210268	1
3.825	2.23886e-06	0.0210863	1
3.85	2.24791e-06	0.0211341	1
3.875	2.25508e-06	0.0212781	1
3.9	2.26409e-06	0.0214828	1
3.925	2.27393e-06	0.0215607	1
3.95	2.28162e-06	0.021562	1
3.975	2.29137e-06	0.0217321	1
4	2.29989e-06	0.0219086	1
4.025	2.30796e-06	0.0220472	1
4.05	2.31736e-06	0.0220476	1
4.075	2.32518e-06	0.0221643	1
4.1	2.33438e-06	0.0223894	1
4.125	2.34196e-06	0.0225084	1
4.15	2.34998e-06	0.0225172	1
4.175	2.35862e-06	0.0226329	1
4.2	2.3672e-06	0.0228207	1
4.225	2.3748e-06	0.0229903	1
4.25	2.38326e-06	0.0229946	1
4.275	2.39065e-06	0.0230767	1
4.3	2.39932e-06	0.0232573	1
4.325	2.40812e-06	0.0234508	1
4.35	2.41591e-06	0.0234699	1
4.375	2.42348e-06	0.0235329	1
4.4	2.4319e-06	0.0237173	1
4.425	2.44038e-06	0.0239143	1
4.45	2.44749e-06	0.0239571	1
4.475	2.45514e-06	0.023996	1
4.5	2.46275e-06	0.0241785	1
4.525	2.47047e-06	0.0243855	1
4.55	2.47732e-06	0.0244225	1
4.575	2.48477e-06	0.0244861	1
4.6	2.49301e-06	0.0246087	1
4.625	2.49949e-06	0.0247669	1
4.65	2.5071e-06	0.0247801	1
4.675	2.51449e-06	0.0249277	1
4.7	2.52391e-06	0.0251017	1
4.725	2.53108e-06	0.0253442	1
4.75	2.53637e-06	0.025307	1
4.775	2.54201e-06	0.0253435	1
4.8	2.54998e-06	0.0253998	1
4.825	2.55671e-06	0.0255683	1
4.85	2.56634e-06	0.0257751	1
4.875	2.57305e-06	0.0258321	1
4.9	2.58181e-06	0.0260123	1
4.925	2.58789e-06	0.0261459	1
4.95	2.59332e-06	0.0262497	1
4.975	2.60006e-06	0.026282	1
5	2.60837e-06	0.0263476	1
5.025	2.61418e-06	0.0265089	1
5.05	2.62045e-06	0.0266363	1
5.075	2.62792e-06	0.0267611	1
5.1	2.63532e-06	0.0268014	1
5.125	2.64244e-06	0.0269864	1
5.15	2.64828e-06	0.0271667	1
5.175	2.65543e-06	0.0271693	1
5.2	2.66388e-06	0.0273448	1
5.225	2.67126e-06	0.0274993	1
5.25	2.67898e-06	0.0276642	1
5.275	2.68392e-06	0.0277609	1
5.3	2.69076e-06	0.027761	1
5.325	2.6968e-06	0.0278701	1
5.35	2.70446e-06	0.0280799	1
5.375	2.71061e-06	0.0281896	1
5.4	2.71975e-06	0.0282881	1
5.425	2.7257e-06	0.028364	1
5.45	2.73214e-06	0.0285077	1
5.475	2.73816e-06	0.0286782	1
5.5	2.74713e-06	0.0287886	1
5.525	2.7534e-06	0.0288624	1
5.55	2.7592e-06	0.029037	1
5.575	2.76613e-06	0.0291646	1
5.6	2.77361e-06	0.0292538	1
5.625	2.77981e-06	0.0292934	1
5.65	2.78762e-06	0.0295141	1
5.675	2.79361e-06	0.0296098	1
5.7	2.80101e-06	0.0296664	1
5.725	2.80702e-06	0.029718	1
5.75	2.81588e-06	0.0299665	1
5.775	2.82174e-06	0.0299992	1
5.8	2.82923e-06	0.0301495	1
5.825	2.83491e-06	0.0301395	1
5.85	2.84211e-06	0.0303796	1
5.875	2.84755e-06	0.0305649	1
5.9	2.85305e-06	0.0305831	1
5.925	2.86118e-06	0.0306848	1
5.95	2.86796e-06	0.0308287	1
5.975	2.87549e-06	0.0310015	1
6	2.88279e-06	0.0310433	1
6.025	2.89073e-06	0.0311309	1
6.05	2.89853e-06	0.0312884	1
6.075	2.90345e-06	0.0314347	1
6.1	2.9112e-06	0.0316119	1
6.125	2.91721e-06	0.0316294	1
6.15	2.92345e-06	0.0317486	1
6.175	2.93207e-06	0.0320662	1
6.2	2.93815e-06	0.0321474	1
6.225	2.94661e-06	0.0321672	1
6.25	2.95274e-06	0.0322372	1
6.275	2.95904e-06	0.0324221	1
6.3	2.96611e-06	0.0325768	1
6.325	2.97363e-06	0.0326361	1
6.35	2.98009e-06	0.032691	1
6.375	2.98781e-06	0.0329616	1
6.4	2.99409e-06	0.0330334	1
6.425	3.00182e-06	0.0331347	1
6.45	3.00791e-06	0.0332078	1
6.475	3.01376e-06	0.0334009	1
6.5	3.02183e-06	0.0336308	1
6.525	3.03012e-06	0.0337486	1
6.55	3.0366e-06	0.0336685	1
6.575	3.04348e-06	0.033962	1
6.6	3.05076e-06	0.0340828	1
6.625	3.0565e-06	0.0341553	1
6.65	3.06404e-06	0.0342251	1
6.675	3.06964e-06	0.0343365	1
6.7	3.07705e-06	0.0345059	1
6.725	3.08497e-06	0.034714	1
6.75	3.09158e-06	0.0346173	1
6.775	3.09669e-06	0.0347547	1
6.8	3.10361e-06	0.0349792	1
6.825	3.10876e-06	0.0351033	1
6.85	3.11583e-06	0.0350341	1
6.875	3.12378e-06	0.0352001	1
6.9	3.13216e-06	0.0354443	1
6.925	3.13966e-06	0.0357205	1
6.95	3.14438e-06	0.0356524	1
6.975	3.15016e-06	0.0357402	1
7	3.15517e-06	0.0358755	1
7.025	3.16279e-06	0.0360513	1
7.05	3.1693e-06	0.0360399	1
7.075	3.17699e-06	0.0362164	1
7.1	3.18446e-06	0.0363776	1
7.125	3.19027e-06	0.036588	1
7.15	3.19583e-06	0.0366081	1
7.175	3.2019e-06	0.0367045	1
7.2	3.20798e-06	0.036817	1
7.225	3.21353e-06	0.0370152	1
7.25	3.22076e-06	0.0370267	1
7.275	3.22827e-06	0.0371089	1
7.3	3.23522e-06	0.0372672	1
7.325	3.24189e-06	0.0375315	1
7.35	3.24723e-06	0.0375559	1
7.375	3.25328e-06	0.03764	1
7.4	3.26161e-06	0.0377608	1
7.425	3.26905e-06	0.0381289	1
7.45	3.27348e-06	0.0381034	1
7.475	3.28042e-06	0.0381654	1
7.5	3.28643e-06	0.0382246	1
7.525	3.29221e-06	0.0384652	1
7.55	3.29842e-06	0.0385488	1
7.575	3.30565e-06	0.0386054	1
7.6	3.31221e-06	0.0387131	1
7.625	3.31889e-06	0.0388825	1
7.65	3.32587e-06	0.0390534	1
7.675	3.3341e-06	0.0392391	1
7.7	3.33924e-06	0.0392734	1
7.725	3.34466e-06	0.0394897	1
7.75	3.35214e-06	0.039718	1
7.775	3.35733e-06	0.0397244	1
7.8	3.36362e-06	0.0396664	1
7.825	3.36963e-06	0.0398769	1
7.85	3.37679e-06	0.0400856	1
7.875	3.38394e-06	0.040257	1
7.9	3.39152e-06	0.0403119	1
7.925	3.39659e-06	0.0404177	1
7.95	3.40102e-06	0.0404895	1
7.975	3.40869e-06	0.0407539	1
8	3.41504e-06	0.0407284	1
8.025	3.42026e-06	0.0408551	1
8.05	3.4267e-06	0.0410458	1
8.075	3.43059e-06	0.0410849	1
8.1	3.43901e-06	0.0412711	1
8.125	3.44441e-06	0.0413699	1
8.15	3.45016e-06	0.0415019	1
8.175	3.45504e-06	0.0416023	1
8.2	3.46173e-06	0.0416471	1
8.225	3.46776e-06	0.0417629	1
8.25	3.47327e-06	0.0419811	1
8.275	3.47923e-06	0.0421086	1
8.3	3.48602e-06	0.0422433	1
8.325	3.49153e-06	0.0422883	1
8.35	3.49733e-06	0.0424359	1
8.375	3.50316e-06	0.0427106	1
8.4	3.50951e-06	0.0426698	1
8.425	3.5153e-06	0.0427188	1
8.45	3.52105e-06	0.0429284	1
8.475	3.52673e-06	0.0431003	1
8.5	3.53323e-06	0.0431497	1
8.525	3.53906e-06	0.0432474	1
8.55	3.54554e-06	0.0434018	1
8.575	3.55043e-06	0.0435914	1
8.6	3.55519e-06	0.043522	2
8.625	3.55591e-06	0.043217	2
8.65	3.55547e-06	0.0428014	2
8.675	3.5551e-06	0.0424844	2
8.7	3.55303e-06	0.0420082	2
8.725	3.55246e-06	0.0415731	2
8.75	3.55141e-06	0.0412045	2
8.775	3.54917e-06	0.0409006	2
8.8	3.54855e-06	0.0405702	2
8.825	3.54742e-06	0.0402654	2
8.85	3.54535e-06	0.0399895	2
8.875	3.54392e-06	0.0398254	2
8.9	3.54192e-06	0.0396142	2
8.925	3.54162e-06	0.0392642	2
8.95	3.53965e-06	0.0389433	2
8.975	3.53708e-06	0.0388026	2
9	3.53665e-06	0.0385904	2
9.025	3.53521e-06	0.0382909	2
9.05	3.5336e-06	0.0380086	2
9.075	3.53169e-06	0.0378381	2
9.1	3.52931e-06	0.0376652	2
9.125	3.52878e-06	0.0374498	2
9.15	3.52663e-06	0.0372113	2
9.175	3.52477e-06	0.0370966	2
9.2	3.52275e-06	0.0369312	2
9.225	3.52129e-06	0.0367686	2
9.25	3.52009e-06	0.0364459	2
9.275	3.5184e-06	0.0362817	2
9.3	3.51618e-06	0.036113	2
9.325	3.51369e-06	0.0359733	2
9.35	3.51282e-06	0.0357114	2
9.375	3.51092e-06	0.0355926	2
9.4	3.50921e-06	0.0354558	2
9.425	3.50725e-06	0.0353294	2
9.45	3.50571e-06	0.0349903	2
9.475	3.50321e-06	0.0348367	2
9.5	3.50165e-06	0.0347286	2
9.525	3.50015e-06	0.0345986	2
9.55	3.49831e-06	0.0343585	2
9.575	3.49711e-06	0.0341919	2
9.6	3.4937e-06	0.0340778	2
9.625	3.49268e-06	0.0339985	2
9.65	3.4911e-06	0.033703	2
9.675	3.48858e-06	0.0335395	2
9.7	3.48774e-06	0.0334043	2
9.725	3.48507e-06	0.0333333	2
9.75	3.48362e-06	0.0330805	2
9.775	3.48185e-06	0.0329162	2
9.8	3.48064e-06	0.0327742	2
9.825	3.47722e-06	0.0327048	2
9.85	3.47684e-06	0.0324549	2
9.875	3.47448e-06	0.0322553	2
9.9	3.47275e-06	0.0321406	2
9.925	3.47086e-06	0.0321011	2
9.95	3.46862e-06	0.0318683	2
9.975	3.46574e-06	0.0317047	2
10	3.46524e-06	0.0315499	2
10.025	3.46307e-06	0.0315219	2
10.05	3.46204e-06	0.0312895	2
10.075	3.45926e-06	0.0310896	2
10.1	3.45717e-06	0.0309289	2
10.125	3.45551e-06	0.0309017	2
10.15	3.45379e-06	0.0307463	2
10.175	3.45277e-06	0.0304879	2
10.2	3.44976e-06	0.0302672	2
10.225	3.44763e-06	0.0302558	2
10.25	3.44671e-06	0.0301532	2
10.275	3.44398e-06	0.0299539	2
10.3	3.44255e-06	0.0297601	2
10.325	3.44092e-06	0.0297001	2
10.35	3.43875e-06	0.0295692	2
10.375	3.43654e-06	0.0293772	2
10.4	3.43468e-06	0.0291751	2
10.425	3.43264e-06	0.029162	2
10.45	3.43e-06	0.0290689	2
10.475	3.42844e-06	0.0289259	2
10.5	3.42785e-06	0.0286788	2
10.525	3.42451e-06	0.0285781	2
10.55	3.4231e-06	0.0284839	2
10.575	3.42137e-06	0.028305	2
10.6	3.41979e-06	0.0280547	2
10.625	3.41761e-06	0.0280055	2
10.65	3.4155e-06	0.02791	2
10.675	3.4136e-06	0.0278153	2
10.7	3.41203e-06	0.0275871	2
10.725	3.40954e-06	0.0274651	2
10.75	3.40786e-06	0.0273833	2
10.775	3.40561e-06	0.0272437	2
10.8	3.40457e-06	0.0270551	2
10.825	3.4016e-06	0.0269276	2
10.85	3.40048e-06	0.0268095	2
10.875	3.39802e-06	0.0266575	2
10.9	3.39665e-06	0.0264803	2
10.925	3.39403e-06	0.0263485	2
10.95	3.39237e-06	0.0262766	2
10.975	3.38947e-06	0.0261811	2
11	3.38863e-06	0.0260065	2
11.025	3.38719e-06	0.0258865	2
11.05	3.38444e-06	0.0257571	2
11.075	3.38243e-06	0.025692	2
11.1	3.38063e-06	0.0254534	2
11.125	3.37887e-06	0.0253257	2
11.15	3.37667e-06	0.0252352	2
11.175	3.37502e-06	0.025139	2
11.2	3.37304e-06	0.024926	2
11.225	3.37068e-06	0.0248058	2
11.25	3.36915e-06	0.0247138	2
11.275	3.36572e-06	0.0246563	2
11.3	3.36472e-06	0.0245094	2
11.325	3.36327e-06	0.0243299	2
11.35	3.36129e-06	0.0242425	2
11.375	3.35878e-06	0.0241886	2
11.4	3.35691e-06	0.0240117	2
11.425	3.35447e-06	0.0238278	2
11.45	3.35292e-06	0.0236931	2
11.475	3.35147e-06	0.0236572	2
11.5	3.34888e-06	0.0234889	2
11.525	3.34797e-06	0.0232951	2
11.55	3.34538e-06	0.0231441	2
11.575	3.34273e-06	0.0231242	2
11.6	3.34124e-06	0.0230459	2
11.625	3.33936e-06	0.022861	2
11.65	3.33819e-06	0.0226541	2
11.675	3.33462e-06	0.0225902	2
11.7	3.33339e-06	0.0225037	2
11.725	3.33157e-06	0.0223627	2
11.75	3.32898e-06	0.0221646	2
11.775	3.32733e-06	0.0221441	2
11.8	3.32564e-06	0.0220324	2
11.825	3.3236e-06	0.0218936	2
11.85	3.3222e-06	0.0216243	2
11.875	3.31951e-06	0.0215661	2
11.9	3.3173e-06	0.0214653	2
11.925	3.31516e-06	0.0213665	2
11.95	3.31494e-06	0.0211645	2
11.975	3.31149e-06	0.0210464	2
12	3.30986e-06	0.0209572	2
12.025	3.30783e-06	0.0208262	2
12.05	3.30587e-06	0.0206437	2
12.075	3.30429e-06	0.0206056	2
12.1	3.30145e-06	0.0204834	2
12.125	3.30018e-06	0.0203904	2
12.15	3.29807e-06	0.0201535	2
12.175	3.29601e-06	0.0200555	2
12.2	3.29401e-06	0.020002	2
12.225	3.29176e-06	0.0198763	2
12.25	3.29051e-06	0.019632	2
12.275	3.28851e-06	0.01952	2
12.3	3.28658e-06	0.0194514	2
12.325	3.2838e-06	0.0194056	2
12.35	3.2824e-06	0.0191571	2
12.375	3.27966e-06	0.0190472	2
12.4	3.27812e-06	0.0189766	2
12.425	3.2757e-06	0.0189533	2
12.45	3.27452e-06	0.0187312	2
12.475	3.27208e-06	0.018617	2
12.5	3.26994e-06	0.0185231	2
12.525	3.26808e-06	0.0185267	2
12.55	3.26604e-06	0.0183036	2
12.575	3.26393e-06	0.0181455	2
12.6	3.26225e-06	0.0180365	2
12.625	3.25916e-06	0.0180009	2
12.65	3.258e-06	0.0178433	2
12.675	3.25607e-06	0.0177193	2
12.7	3.25532e-06	0.0175822	2
12.725	3.25197e-06	0.0175117	2
12.75	3.24983e-06	0.0173592	2
12.775	3.24856e-06	0.0172006	2
12.8	3.24562e-06	0.0170705	2
12.825	3.24405e-06	0.0170299	2
12.85	3.24188e-06	0.0168926	2
12.875	3.23995e-06	0.0167647	2
12.9	3.23813e-06	0.0166577	2
12.925	3.23592e-06	0.0166581	2
12.95	3.2332e-06	0.0165242	2
12.975	3.23119e-06	0.0163611	2
13	3.22957e-06	0.0161998	2
13.025	3.22818e-06	0.0161792	2
13.05	3.2265e-06	0.0160191	2
13.075	3.22427e-06	0.015797	2
13.1	3.22171e-06	0.0156463	2
13.125	3.2196e-06	0.0156846	2
13.15	3.21674e-06	0.0156494	2
13.175	3.21595e-06	0.0155146	2
13.2	3.21399e-06	0.0153002	2
13.225	3.21167e-06	0.0152012	2
13.25	3.20999e-06	0.015146	2
13.275	3.20763e-06	0.0149644	2
13.3	3.20626e-06	0.0147834	2
13.325	3.20351e-06	0.0147354	2
13.35	3.20049e-06	0.0147163	2
13.375	3.1996e-06	0.0146068	2
13.4	3.19775e-06	0.0144247	2
13.425	3.19492e-06	0.014299	2
13.45	3.19323e-06	0.0142628	2
13.475	3.19122e-06	0.0141285	2
13.5	3.18955e-06	0.0139925	2
13.525	3.18801e-06	0.0138785	2
13.55	3.18453e-06	0.0138208	2
13.575	3.18305e-06	0.0137331	2
13.6	3.18127e-06	0.0135254	2
13.625	3.17931e-06	0.013443	2
13.65	3.17639e-06	0.0134487	2
13.675	3.17481e-06	0.0133492	2
13.7	3.17263e-06	0.0131673	2
13.725	3.17132e-06	0.013066	2
13.75	3.1684e-06	0.012986	2
13.775	3.16632e-06	0.0129165	2
13.8	3.16482e-06	0.0127061	2
13.825	3.16212e-06	0.0125646	2
13.85	3.16093e-06	0.012521	2
13.875	3.15834e-06	0.0124654	2
13.9	3.15632e-06	0.0123174	2
13.925	3.15427e-06	0.0121945	2
13.95	3.15322e-06	0.0120963	2
13.975	3.14983e-06	0.0120222	2
14	3.14763e-06	0.0119221	2
14.025	3.14591e-06	0.0117884	2
14.05	3.14431e-06	0.0117098	2
14.075	3.14158e-06	0.0116295	2
14.1	3.1397e-06	0.0115026	2
14.125	3.13864e-06	0.0113539	2
14.15	3.13602e-06	0.0112232	2
14.175	3.13388e-06	0.011165	2
14.2	3.1321e-06	0.0110288	2
14.225	3.12997e-06	0.0108781	2
14.25	3.12775e-06	0.010754	2
14.275	3.12582e-06	0.0107286	2
14.3	3.12376e-06	0.0106327	2
14.325	3.12198e-06	0.0104475	2
14.35	3.11989e-06	0.0102748	2
14.375	3.11791e-06	0.0102869	2
14.4	3.11582e-06	0.0101614	2
14.425	3.11353e-06	0.0100177	2
14.45	3.11156e-06	0.00986893	2
14.475	3.10914e-06	0.00986374	2
14.5	3.10745e-06	0.0098222	2
14.525	3.1051e-06	0.00966671	2
14.55	3.10329e-06	0.00948125	2
14.575	3.10078e-06	0.00944971	2
14.6	3.0993e-06	0.00941322	2
14.625	3.09636e-06	0.00929147	2
14.65	3.09477e-06	0.00912701	2
14.675	3.09286e-06	0.00907932	2
14.7	3.09001e-06	0.00903839	2
14.725	3.08814e-06	0.00894873	2
14.75	3.08664e-06	0.00880959	2
14.775	3.08416e-06	0.00874504	2
14.8	3.08088e-06	0.00870583	2
14.825	3.07976e-06	0.00864116	2
14.85	3.07881e-06	0.00844474	2
14.875	3.07575e-06	0.00833302	2
14.9	3.07304e-06	0.00833078	2
14.925	3.07018e-06	0.0082867	2
14.95	3.06957e-06	0.0081241	2
14.975	3.06738e-06	0.00804912	2
15	3.06463e-06	0.00802643	2
15.025	3.06235e-06	0.00799606	2
15.05	3.06079e-06	0.00781699	2
15.075	3.05833e-06	0.00772337	2
15.1	3.05555e-06	0.00773223	2
15.125	3.05341e-06	0.00773142	2
15.15	3.0514e-06	0.0075566	2
15.175	3.04969e-06	0.00746415	2
15.2	3.04682e-06	0.00739688	2
15.225	3.0456e-06	0.00737896	2
15.25	3.0428e-06	0.00724026	2
15.275	3.04119e-06	0.00711346	2
15.3	3.03827e-06	0.00706441	2
15.325	3.03626e-06	0.00703685	2
15.35	3.03353e-06	0.00695404	2
15.375	3.03292e-06	0.00682215	2
15.4	3.03081e-06	0.00674425	2
15.425	3.02738e-06	0.00671313	2
15.45	3.02553e-06	0.00660481	2
15.475	3.02355e-06	0.00648444	2
15.5	3.0213e-06	0.00644835	2
15.525	3.01826e-06	0.0064581	2
15.55	3.01716e-06	0.0063852	2
15.575	3.01482e-06	0.00622214	2
15.6	3.01256e-06	0.00614599	2
15.625	3.01e-06	0.00617409	2
15.65	3.00791e-06	0.00607545	2
15.675	3.00573e-06	0.00593291	2
15.7	3.00373e-06	0.00585927	2
15.725	3.00133e-06	0.00584692	2
15.75	2.99903e-06	0.00586169	2
15.775	2.99704e-06	0.00569342	2
15.8	2.99472e-06	0.00561549	2
15.825	2.99269e-06	0.00558785	2
15.85	2.99e-06	0.00556207	2
15.875	2.98812e-06	0.00543777	2
15.9	2.98555e-06	0.00538147	2
15.925	2.98365e-06	0.00534003	2
15.95	2.98062e-06	0.00536219	2
15.975	2.97919e-06	0.00521071	2
16	2.9769e-06	0.00512483	2
16.025	2.97513e-06	0.00508274	2
16.05	2.97219e-06	0.00507449	2
16.075	2.9699e-06	0.00496559	2
16.1	2.96825e-06	0.00487634	2
16.125	2.9653e-06	0.00481797	2
16.15	2.96306e-06	0.00486487	2
16.175	2.96114e-06	0.00472999	2
16.2	2.95948e-06	0.00461314	2
16.225	2.95655e-06	0.00453612	2
16.25	2.95447e-06	0.00456567	2
16.275	2.95193e-06	0.0045092	2
16.3	2.94951e-06	0.00441568	2
16.325	2.94721e-06	0.00436337	2
16.35	2.94538e-06	0.00439081	2
16.375	2.94245e-06	0.00433391	2
16.4	2.94099e-06	0.00424011	2
16.425	2.93866e-06	0.00412796	2
16.45	2.9363e-06	0.00409882	2
16.475	2.93409e-06	0.00406097	2
16.5	2.93179e-06	0.00395887	2
16.525	2.92991e-06	0.00385685	2
16.55	2.92711e-06	0.00386475	2
16.575	2.92544e-06	0.00380402	2
16.6	2.92271e-06	0.00373488	2
16.625	2.9208e-06	0.00362573	2
16.65	2.91876e-06	0.00362366	2
16.675	2.91529e-06	0.00359909	2
16.7	2.91383e-06	0.00350596	2
16.725	2.91161e-06	0.00336734	2
16.75	2.90962e-06	0.00338299	2
16.775	2.90681e-06	0.0033841	2
16.8	2.90507e-06	0.00330323	2
16.825	2.90232e-06	0.00315159	2
16.85	2.90029e-06	0.00311543	2
16.875	2.89736e-06	0.00315022	2
16.9	2.89543e-06	0.00313357	2
16.925	2.89436e-06	0.00302191	2
16.95	2.89084e-06	0.00291952	2
16.975	2.88885e-06	0.00291409	2
17	2.8857e-06	0.00286862	2
17.025	2.88501e-06	0.00279854	2
17.05	2.8822e-06	0.00268865	2
17.075	2.87962e-06	0.00271709	2
17.1	2.87719e-06	0.00266717	2
17.125	2.87508e-06	0.00254835	2
17.15	2.87343e-06	0.00249672	2
17.175	2.87105e-06	0.00246959	2
17.2	2.86792e-06	0.00248069	2
17.225	2.86553e-06	0.00237274	2
17.25	2.86374e-06	0.00231299	2
17.275	2.86105e-06	0.00231986	2
17.3	2.85886e-06	0.00235016	2
17.325	2.85677e-06	0.00224911	2
17.35	2.85507e-06	0.00213262	2
17.375	2.85136e-06	0.00209753	2
17.4	2.8495e-06	0.00215538	2
17.425	2.8483e-06	0.00209082	2
17.45	2.84493e-06	0.00194932	2
17.475	2.84283e-06	0.00192589	2
17.5	2.84016e-06	0.00193169	2
17.525	2.83818e-06	0.00190128	2
17.55	2.83573e-06	0.00179411	2
17.575	2.83444e-06	0.00177396	2
17.6	2.83088e-06	0.00178887	2
17.625	2.82862e-06	0.00176292	2
17.65	2.82634e-06	0.00164162	2
17.675	2.82443e-06	0.00162907	2
17.7	2.82194e-06	0.00165813	2
17.725	2.81923e-06	0.00163334	2
17.75	2.81668e-06	0.00153318	2
17.775	2.81437e-06	0.00146815	2
17.8	2.81217e-06	0.00152635	2
17.825	2.81032e-06	0.00151629	2
17.85	2.80782e-06	0.00142723	2
17.875	2.8052e-06	0.00132251	2
17.9	2.8028e-06	0.00134718	2
17.925	2.7998e-06	0.00138163	2
17.95	2.79852e-06	0.00135915	2
17.975	2.796e-06	0.00121259	2
18	2.79301e-06	0.00126128	2
18.025	2.79045e-06	0.0012664	2
18.05	2.7889e-06	0.00121858	2
18.075	2.78677e-06	0.00112518	2
18.1	2.78406e-06	0.00111879	2
18.125	2.78127e-06	0.00114133	2
18.15	2.77837e-06	0.00113327	2
18.175	2.77682e-06	0.00104784	2
18.2	2.77412e-06	0.00107385	2
18.225	2.77203e-06	0.00108829	2
18.25	2.7686e-06	0.00107901	2
18.275	2.76669e-06	0.000968656	2
18.3	2.76469e-06	0.00096391	2
18.325	2.76261e-06	0.00102093	2
18.35	2.75946e-06	0.00101071	2
18.375	2.75666e-06	0.000897733	2
18.4	2.75422e-06	0.000929735	2
18.425	2.75171e-06	0.000978632	2
18.45	2.7495e-06	0.00107425	2
18.475	2.74732e-06	0.000934493	2
18.5	2.74456e-06	0.0009493	2
18.525	2.74184e-06	0.000958371	2
18.55	2.73907e-06	0.00102925	2
18.575	2.73736e-06	0.00094068	2
18.6	2.73528e-06	0.000933979	2
18.625	2.73166e-06	0.000921481	2
18.65	2.7288e-06	0.00103892	2
18.675	2.72723e-06	0.000947766	2
18.7	2.72445e-06	0.000948583	2
18.725	2.72188e-06	0.000998762	2
18.75	2.71897e-06	0.00111198	2
18.775	2.71676e-06	0.00106537	2
18.8	2.71413e-06	0.00102448	2
18.825	2.71232e-06	0.00100706	2
18.85	2.70867e-06	0.00111106	2
18.875	2.70673e-06	0.00110239	2
18.9	2.70392e-06	0.0010448	2
18.925	2.70187e-06	0.00106979	2
18.95	2.69878e-06	0.00113927	2
18.975	2.69556e-06	0.0011791	2
19	2.69358e-06	0.00116584	2
19.025	2.69146e-06	0.00114586	2
19.05	2.68778e-06	0.00123544	2
19.075	2.68619e-06	0.00123529	2
19.1	2.68362e-06	0.00123097	2
19.125	2.68139e-06	0.00118339	2
19.15	2.67799e-06	0.00126796	2
19.175	2.67532e-06	0.00129417	2
19.2	2.6727e-06	0.00130003	2
19.225	2.6704e-06	0.00123188	2
19.25	2.66792e-06	0.00136904	2
19.275	2.66532e-06	0.00139712	2
19.3	2.66351e-06	0.0013691	2
19.325	2.6603e-06	0.00127107	2
19.35	2.65808e-06	0.00131651	2
19.375	2.65463e-06	0.00139219	2
19.4	2.65247e-06	0.00140386	2
19.425	2.65168e-06	0.00133751	2
19.45	2.64727e-06	0.00133249	2
19.475	2.64489e-06	0.00138673	2
19.5	2.64267e-06	0.00139252	2
19.525	2.64079e-06	0.00132049	2
19.55	2.63785e-06	0.00133542	2
19.575	2.63503e-06	0.00140116	2
19.6	2.63216e-06	0.00139574	2
19.625	2.6309e-06	0.00131595	2
19.65	2.62726e-06	0.0013322	2
19.675	2.62581e-06	0.00140926	2
19.7	2.62285e-06	0.00140548	2
19.725	2.62042e-06	0.00130886	2
19.75	2.61739e-06	0.00131995	2
19.775	2.61485e-06	0.00137563	2
19.8	2.61306e-06	0.00142776	2
19.825	2.61072e-06	0.00131109	2
19.85	2.60813e-06	0.00127353	2
19.875	2.60477e-06	0.00130925	2
19.9	2.60348e-06	0.00137642	2
19.925	2.60095e-06	0.00127147	2
19.95	2.59787e-06	0.00124221	2
19.975	2.59574e-06	0.00127706	2
20	2.59368e-06	0.00131632	2
20.025	2.58999e-06	0.00125349	2
20.05	2.58847e-06	0.00121158	2
20.075	2.58618e-06	0.00124684	2
20.1	2.58282e-06	0.00128499	2
20.125	2.58079e-06	0.00123233	2
20.15	2.57778e-06	0.00116571	2
20.175	2.57581e-06	0.0012081	2
20.2	2.57411e-06	0.00126208	2
20.225	2.57093e-06	0.00119278	2
20.25	2.56888e-06	0.00112266	2
20.275	2.56604e-06	0.00109228	2
20.3	2.56339e-06	0.00122331	2
20.325	2.56127e-06	0.00118395	2
20.35	2.55834e-06	0.00114743	2
20.375	2.55657e-06	0.00108552	2
20.4	2.55342e-06	0.00115888	2
20.425	2.55141e-06	0.00112799	2
20.45	2.54884e-06	0.00108163	2
20.475	2.54717e-06	0.00101785	2
20.5	2.54339e-06	0.00110264	2
20.525	2.54197e-06	0.00107301	2
20.55	2.53884e-06	0.00105302	2
20.575	2.53689e-06	0.000942628	2
20.6	2.53414e-06	0.00105042	2
20.625	2.53203e-06	0.00107435	2
20.65	2.52936e-06	0.00101721	2
20.675	2.52732e-06	0.000901241	2
20.7	2.52405e-06	0.00097054	2
20.725	2.52241e-06	0.00101209	2
20.75	2.5192e-06	0.000978815	2
20.775	2.51757e-06	0.000876389	2
20.8	2.51457e-06	0.000914404	2
20.825	2.51098e-06	0.000962693	2
20.85	2.50905e-06	0.000977926	2
20.875	2.50758e-06	0.000906169	2
20.9	2.50567e-06	0.000907964	2
20.925	2.50226e-06	0.000894071	2
20.95	2.4985e-06	0.000932698	2
20.975	2.49723e-06	0.000823433	2
21	2.49554e-06	0.000856533	2
21.025	2.49207e-06	0.000896987	2
21.05	2.49008e-06	0.000905829	2
21.075	2.48732e-06	0.000768516	2
21.1	2.48497e-06	0.000816612	2
21.125	2.48266e-06	0.000823255	2
21.15	2.47948e-06	0.000912408	2
21.175	2.47787e-06	0.00079834	2
21.2	2.47527e-06	0.00077504	2
21.225	2.47268e-06	0.000765464	2
21.25	2.47004e-06	0.000832565	2
21.275	2.46808e-06	0.000728625	2
21.3	2.46584e-06	0.000696969	2
21.325	2.4629e-06	0.000685806	2
21.35	2.46013e-06	0.000784385	2
21.375	2.45744e-06	0.000687324	2
21.4	2.45586e-06	0.000679744	2
21.425	2.454e-06	0.000680334	2
21.45	2.45047e-06	0.000724907	2
21.475	2.44777e-06	0.000651536	2
21.5	2.44565e-06	0.000620755	2
21.525	2.44338e-06	0.000616238	2
21.55	2.44081e-06	0.000700738	2
21.575	2.43857e-06	0.000632696	2
21.6	2.43574e-06	0.000587104	2
21.625	2.43369e-06	0.000550906	2
21.65	2.43077e-06	0.00063325	2
21.675	2.4291e-06	0.000610111	2
21.7	2.42625e-06	0.000546162	2
21.725	2.4238e-06	0.000496023	2
21.75	2.4209e-06	0.00060334	2
21.775	2.41853e-06	0.000543462	2
21.8	2.4167e-06	0.000520948	2
21.825	2.41451e-06	0.000455413	2
21.85	2.41113e-06	0.00053605	2
21.875	2.40851e-06	0.000544846	2
21.9	2.40594e-06	0.00051828	2
21.925	2.40424e-06	0.000457499	2
21.95	2.40093e-06	0.000545613	2
21.975	2.3986e-06	0.00058565	2
22	2.39672e-06	0.000533993	2
22.025	2.39378e-06	0.000444012	2
22.05	2.39125e-06	0.000508088	2
22.075	2.38865e-06	0.000584006	2
22.1	2.38645e-06	0.000555341	2
22.125	2.38372e-06	0.00046548	2
22.15	2.38121e-06	0.000510973	2
22.175	2.37874e-06	0.000553477	2
22.2	2.37544e-06	0.000541977	2
22.225	2.3748e-06	0.00048997	2
22.25	2.37138e-06	0.000502579	2
22.275	2.36861e-06	0.000562502	2
22.3	2.36578e-06	0.000576653	2
22.325	2.36358e-06	0.000488472	2
22.35	2.3616e-06	0.000515626	2
22.375	2.35849e-06	0.000539198	2
22.4	2.35616e-06	0.00060411	2
22.425	2.3538e-06	0.000486188	2
22.45	2.35102e-06	0.000484503	2
22.475	2.34879e-06	0.000541699	2
22.5	2.34593e-06	0.000605058	2
22.525	2.34438e-06	0.000503201	2
22.55	2.34147e-06	0.00047053	2
22.575	2.33883e-06	0.000483777	2
22.6	2.33642e-06	0.000545813	2
22.625	2.33313e-06	0.000479219	2
22.65	2.33171e-06	0.000490193	2
22.675	2.329e-06	0.00051481	2
22.7	2.32645e-06	0.000551362	2
22.725	2.32289e-06	0.000507694	2
22.75	2.32166e-06	0.000477851	2
22.775	2.31937e-06	0.000505142	2
22.8	2.31611e-06	0.000563943	2
22.825	2.3138e-06	0.000507352	2
22.85	2.31127e-06	0.000437245	2
22.875	2.30883e-06	0.000438603	2
22.9	2.30647e-06	0.000528793	2
22.925	2.30431e-06	0.000484415	2
22.95	2.30159e-06	0.000410263	2
22.975	2.29908e-06	0.000375535	2
23	2.296e-06	0.000481992	2
23.025	2.29441e-06	0.000430118	2
23.05	2.29202e-06	0.0004013	2
23.075	2.28995e-06	0.000350935	2
23.1	2.28745e-06	0.000399177	2
23.125	2.28375e-06	0.00036912	2
23.15	2.28171e-06	0.000356469	2
23.175	2.27958e-06	0.000291164	2
23.2	2.27666e-06	0.000398975	2
23.225	2.27508e-06	0.000370683	2
23.25	2.27199e-06	0.000342424	2
23.275	2.26983e-06	0.000255093	2
23.3	2.2673e-06	0.00033896	2
23.325	2.26488e-06	0.000346703	2
23.35	2.26132e-06	0.000312667	2
23.375	2.25953e-06	0.000227954	2
23.4	2.25743e-06	0.000308515	2
23.425	2.25437e-06	0.000305209	2
23.45	2.25253e-06	0.00027808	2
23.475	2.24989e-06	0.000228273	2
23.5	2.24712e-06	0.000273231	2
23.525	2.24487e-06	0.000310791	2
23.55	2.2419e-06	0.000304554	2
23.575	2.24035e-06	0.000191243	2
23.6	2.23802e-06	0.000248861	2
23.625	2.23496e-06	0.000253068	2
23.65	2.23204e-06	0.000312262	2
23.675	2.23014e-06	0.000146229	2
23.7	2.22748e-06	0.000188365	2
23.725	2.22575e-06	0.000202802	2
23.75	2.22253e-06	0.000255928	2
23.775	2.22047e-06	0.000129229	2
23.8	2.21795e-06	0.000141929	2
23.825	2.21477e-06	0.000162074	2
23.85	2.21135e-06	0.000280342	2
23.875	2.21082e-06	0.000185384	2
23.9	2.20814e-06	0.000173148	2
23.925	2.20538e-06	0.000170073	2
23.95	2.20227e-06	0.000224459	2
23.975	2.20022e-06	0.000150265	2
24	2.1978e-06	0.000143419	2
24.025	2.19483e-06	0.000158328	2
24.05	2.19287e-06	0.000249725	2
24.075	2.19049e-06	0.000172975	2
24.1	2.18763e-06	0.000121936	2
24.125	2.18541e-06	0.000138278	2
24.15	2.18231e-06	0.000214012	2
24.175	2.18036e-06	0.000168277	2
24.2	2.17835e-06	0.00011496	2
24.225	2.17555e-06	8.55093e-05	2
24.25	2.17201e-06	0.000185271	2
24.275	2.17e-06	0.000171102	2
24.3	2.16784e-06	0.000173736	2
24.325	2.16628e-06	0.000152678	2
24.35	2.16244e-06	0.000227381	2
24.375	2.16046e-06	0.000197862	2
24.4	2.15682e-06	0.000161502	2
24.425	2.15537e-06	0.00013224	2
24.45	2.15252e-06	0.000235836	2
24.475	2.15062e-06	0.000217655	2
24.5	2.14704e-06	0.000161222	2
24.525	2.14555e-06	0.000101091	2
24.55	2.14197e-06	0.000189889	2
24.575	2.14017e-06	0.000253496	2
24.6	2.13775e-06	0.00021796	2
24.625	2.13518e-06	0.000167872	2
24.65	2.13212e-06	0.000225777	2
24.675	2.13035e-06	0.000242324	2
24.7	2.12708e-06	0.000208149	2
24.725	2.12627e-06	0.000139297	2
24.75	2.12266e-06	0.000147976	2
24.775	2.1197e-06	0.000211982	2
24.8	2.11733e-06	0.00019105	2
24.825	2.1156e-06	0.000114199	2
24.85	2.11249e-06	0.000152934	2
24.875	2.11026e-06	0.000215534	2
24.9	2.10793e-06	0.000228141	2
24.925	2.10555e-06	8.27357e-05	2
24.95	2.1025e-06	9.02307e-05	2
24.975	2.09966e-06	0.000158221	2
25	2.098e-06	0.000191838	2
25.025	2.09603e-06	7.85223e-05	2
25.05	2.09329e-06	6.83829e-05	2
25.075	2.09062e-06	8.48931e-05	2
25.1	2.08773e-06	0.000149455	2
25.125	2.08554e-06	5.44528e-05	2
25.15	2.08312e-06	5.46683e-05	2
25.175	2.08111e-06	0.000102413	2
25.2	2.07792e-06	0.000111009	2
25.225	2.0751e-06	4.35323e-05	2
25.25	2.07347e-06	2.52781e-05	2
25.275	2.07088e-06	6.07071e-05	2
25.3	2.06802e-06	0.000137281	2
25.325	2.06594e-06	3.36408e-05	2
25.35	2.06318e-06	-3.18101e-05	2
25.375	2.06078e-06	-1.32868e-05	2
25.4	2.0584e-06	5.33119e-05	2
25.425	2.05552e-06	1.3125e-05	2
25.45	2.05372e-06	-2.15768e-05	2
25.475	2.05164e-06	-3.83465e-05	2
25.5	2.04803e-06	4.33661e-05	2
25.525	2.04649e-06	-2.41667e-05	2
25.55	2.04331e-06	-4.41018e-05	2
25.575	2.04113e-06	-6.78801e-05	2
25.6	2.03811e-06	4.70952e-05	2
25.625	2.03643e-06	-6.11038e-07	2
25.65	2.03298e-06	-3.79377e-05	2
25.675	2.03156e-06	-0.00013628	2
25.7	2.02876e-06	-2.23365e-05	2
25.725	2.02616e-06	-6.57108e-05	2
25.75	2.02386e-06	-0.00010174	2
25.775	2.02149e-06	-0.000178674	2
25.8	2.01862e-06	-9.2866e-05	2
25.825	2.01689e-06	-7.60665e-05	2
25.85	2.0138e-06	-0.000116029	2
25.875	2.01125e-06	-0.000173302	2
25.9	2.00839e-06	-6.95866e-05	2
25.925	2.00538e-06	-4.5015e-05	2
25.95	2.00431e-06	-5.28045e-05	2
25.975	2.00146e-06	-0.000174556	2
26	1.99944e-06	-8.75823e-05	2
26.025	1.99653e-06	-8.46307e-05	2
26.05	1.99413e-06	-0.00013455	2
26.075	1.99165e-06	-0.000248706	2
26.1	1.98884e-06	-0.000194079	2
26.125	1.98647e-06	-0.000167652	2
26.15	1.98407e-06	-0.000129829	2
26.175	1.98244e-06	-0.000272743	2
26.2	1.9796e-06	-0.000251936	2
26.225	1.97686e-06	-0.000218925	2
26.25	1.97364e-06	-0.000184048	2
26.275	1.97174e-06	-0.000274136	2
26.3	1.96969e-06	-0.000218236	2
26.325	1.96713e-06	-0.000225724	2
26.35	1.96444e-06	-0.000186176	2
26.375	1.96178e-06	-0.000320243	2
26.4	1.95991e-06	-0.000266937	2
26.425	1.95693e-06	-0.000226636	2
26.45	1.95414e-06	-0.000191654	2
26.475	1.95194e-06	-0.00029752	2
26.5	1.94997e-06	-0.000313134	2
26.525	1.94712e-06	-0.000303094	2
26.55	1.9444e-06	-0.000243512	2
26.575	1.94266e-06	-0.000319296	2
26.6	1.93998e-06	-0.000363233	2
26.625	1.93746e-06	-0.000328576	2
26.65	1.93429e-06	-0.000263847	2
26.675	1.93148e-06	-0.000312128	2
26.7	1.92986e-06	-0.000314546	2
26.725	1.92759e-06	-0.000297948	2
26.75	1.92431e-06	-0.000205202	2
26.775	1.92123e-06	-0.000208903	2
26.8	1.91913e-06	-0.000218462	2
26.825	1.91698e-06	-0.000222357	2
26.85	1.91431e-06	-0.000136929	2
26.875	1.91251e-06	-0.000173691	2
26.9	1.90893e-06	-0.000224915	2
26.925	1.90652e-06	-0.000252616	2
26.95	1.90423e-06	-0.000140994	2
26.975	1.90128e-06	-0.000161574	2
27	1.89953e-06	-0.000172259	2
27.025	1.89755e-06	-0.000241042	2
27.05	1.89351e-06	-0.000160498	2
27.075	1.89071e-06	-0.000144235	2
27.1	1.88911e-06	-0.000157459	2
27.125	1.88691e-06	-0.000204316	2
27.15	1.88404e-06	-0.000111323	2
27.175	1.88188e-06	-0.00010509	2
27.2	1.87814e-06	-0.000111209	2
27.225	1.87649e-06	-0.000149863	2
27.25	1.87355e-06	-9.63654e-05	2
27.275	1.87144e-06	-2.88601e-05	2
27.3	1.86881e-06	-7.98336e-05	2
27.325	1.86638e-06	-0.000150938	2
27.35	1.86374e-06	-8.59952e-05	2
27.375	1.86078e-06	-6.45225e-05	2
27.4	1.85841e-06	-8.16784e-05	2
27.425	1.85646e-06	-0.000170665	2
27.45	1.85512e-06	-0.000122867	2
27.475	1.85122e-06	-8.90497e-05	2
27.5	1.84873e-06	-7.952e-05	2
27.525	1.84577e-06	-0.000176372	2
27.55	1.84407e-06	-0.00014403	2
27.575	1.84202e-06	-0.000129385	2
27.6	1.83894e-06	-0.00010493	2
27.625	1.83586e-06	-0.000211149	2
27.65	1.83472e-06	-0.000209236	2
27.675	1.83193e-06	-0.000181809	2
27.7	1.82872e-06	-0.000169013	2
27.725	1.82722e-06	-0.000245643	2
27.75	1.82485e-06	-0.000275835	2
27.775	1.82192e-06	-0.000256874	2
27.8	1.81944e-06	-0.000212121	2
27.825	1.81663e-06	-0.000310078	2
27.85	1.8145e-06	-0.000306135	2
27.875	1.81218e-06	-0.000245888	2
27.9	1.80904e-06	-0.000218351	2
27.925	1.80704e-06	-0.000284504	2
27.95	1.80468e-06	-0.000339512	2
27.975	1.8021e-06	-0.000317089	2
28	1.79992e-06	-0.000232111	2
28.025	1.79751e-06	-0.000295545	2
28.05	1.79423e-06	-0.000373049	2
28.075	1.79256e-06	-0.000340636	2
28.1	1.78949e-06	-0.000297824	2
28.125	1.78759e-06	-0.000345017	2
28.15	1.78438e-06	-0.000386978	2
28.175	1.78317e-06	-0.000381697	2
28.2	1.77941e-06	-0.000285581	2
28.225	1.77684e-06	-0.000324297	2
28.25	1.77463e-06	-0.00035267	2
28.275	1.77378e-06	-0.000382217	2
28.3	1.76938e-06	-0.000276138	2
28.325	1.76704e-06	-0.000283319	2
28.35	1.76442e-06	-0.000317966	2
28.375	1.76224e-06	-0.000374264	2
28.4	1.75931e-06	-0.000251907	2
28.425	1.75725e-06	-0.000258896	2
28.45	1.7548e-06	-0.000307009	2
28.475	1.75225e-06	-0.000389338	2
28.5	1.74952e-06	-0.000305957	2
28.525	1.74699e-06	-0.000286181	2
28.55	1.74446e-06	-0.000343778	2
28.575	1.74231e-06	-0.000405605	2
28.6	1.73945e-06	-0.000312229	2
28.625	1.73742e-06	-0.00029109	2
28.65	1.73498e-06	-0.000311696	2
28.675	1.73202e-06	-0.000395877	2
28.7	1.72936e-06	-0.000309624	2
28.725	1.72749e-06	-0.000268824	2
28.75	1.72471e-06	-0.000253099	2
28.775	1.72205e-06	-0.000375259	2
28.8	1.71983e-06	-0.000312022	2
28.825	1.71673e-06	-0.000293997	2
28.85	1.71472e-06	-0.000268479	2
28.875	1.71259e-06	-0.000387187	2
28.9	1.70968e-06	-0.000341139	2
28.925	1.70711e-06	-0.000308551	2
28.95	1.70439e-06	-0.000283472	2
28.975	1.70257e-06	-0.000395325	2
29	1.69987e-06	-0.000359666	2
29.025	1.69748e-06	-0.000298686	2
29.05	1.69441e-06	-0.000253501	2
29.075	1.69234e-06	-0.000353203	2
29.1	1.68947e-06	-0.000370198	2
29.125	1.68702e-06	-0.000286899	2
29.15	1.6845e-06	-0.000258229	2
29.175	1.68237e-06	-0.000311706	2
29.2	1.67972e-06	-0.000340295	2
29.225	1.67682e-06	-0.000290151	2
29.25	1.67396e-06	-0.000216397	2
29.275	1.67247e-06	-0.000293794	2
29.3	1.66954e-06	-0.000332215	2
29.325	1.66731e-06	-0.000286434	2
29.35	1.66461e-06	-0.000238226	2
29.375	1.6621e-06	-0.000306507	2
29.4	1.65948e-06	-0.000329418	2
29.425	1.65695e-06	-0.00030353	2
29.45	1.65422e-06	-0.000187222	2
29.475	1.65253e-06	-0.000235338	2
29.5	1.6492e-06	-0.000263691	2
29.525	1.64708e-06	-0.000264309	2
29.55	1.64384e-06	-0.000171539	2
29.575	1.64147e-06	-0.000183934	2
29.6	1.63954e-06	-0.000215905	2
29.625	1.63705e-06	-0.000245265	2
29.65	1.63404e-06	-0.00016402	2
29.675	1.63199e-06	-0.000169999	2
29.7	1.62878e-06	-0.00022193	2
29.725	1.62633e-06	-0.000241805	2
29.75	1.62439e-06	-0.000189197	2
29.775	1.62196e-06	-0.000155487	2
29.8	1.6194e-06	-0.000251464	2
29.825	1.61654e-06	-0.000266475	2
29.85	1.61396e-06	-0.000174653	2
29.875	1.61123e-06	-0.000137813	2
29.9	1.60894e-06	-0.000170705	2
29.925	1.60708e-06	-0.000221329	2
29.95	1.60416e-06	-0.000185006	2
29.975	1.60131e-06	-0.000108365	2
30	1.59912e-06	-0.000167127	2
30.025	1.5967e-06	-0.000222552	2
30.05	1.59378e-06	-0.000152639	2
30.075	1.59104e-06	-0.000108167	2
30.1	1.58894e-06	-0.000100515	2
30.125	1.58666e-06	-0.000198583	2
30.15	1.58419e-06	-0.000176856	2
30.175	1.58132e-06	-0.000100598	2
30.2	1.57887e-06	-8.62429e-05	2
30.225	1.57609e-06	-0.000180157	2
30.25	1.57326e-06	-0.000150633	2
30.275	1.57186e-06	-9.38224e-05	2
30.3	1.56831e-06	-7.33454e-05	2
30.325	1.56645e-06	-0.000158812	2
30.35	1.56439e-06	-0.000158228	2
30.375	1.56123e-06	-8.67783e-05	2
30.4	1.55861e-06	-4.90798e-05	2
30.425	1.55573e-06	-9.52125e-05	2
30.45	1.5537e-06	-0.000125622	2
30.475	1.55081e-06	-7.73499e-05	2
30.5	1.54833e-06	-8.22047e-06	2
30.525	1.54666e-06	-0.000111102	2
30.55	1.54416e-06	-0.00017182	2
30.575	1.54122e-06	-0.000132073	2
30.6	1.53873e-06	-7.09618e-05	2
30.625	1.53635e-06	-0.000110389	2
30.65	1.53384e-06	-0.00012409	2
30.675	1.5313e-06	-8.85768e-05	2
30.7	1.52771e-06	1.76129e-05	2
30.725	1.52631e-06	-6.15121e-05	2
30.75	1.52382e-06	-0.000102666	2
30.775	1.52182e-06	-0.000104287	2
30.8	1.51839e-06	6.5795e-06	2
30.825	1.51518e-06	-4.73722e-05	2
30.85	1.51438e-06	-9.37492e-05	2
30.875	1.51062e-06	-0.000118669	2
30.9	1.50773e-06	9.31946e-06	2
30.925	1.50676e-06	-4.35541e-05	2
30.95	1.5039e-06	-8.31927e-05	2
30.975	1.50138e-06	-0.000119286	2
31	1.49852e-06	-2.98308e-05	2
31.025	1.49547e-06	-7.97281e-06	2
31.05	1.49379e-06	-4.77752e-05	2
31.075	1.49095e-06	-8.5335e-05	2
31.1	1.4882e-06	2.15629e-05	2
31.125	1.48593e-06	4.10386e-05	2
31.15	1.4827e-06	5.56684e-06	2
31.175	1.48134e-06	-6.4443e-05	2
31.2	1.47825e-06	5.95291e-06	2
31.225	1.47606e-06	5.86944e-05	2
31.25	1.47286e-06	2.93378e-05	2
31.275	1.47083e-06	-5.15209e-05	2
31.3	1.46821e-06	1.37034e-05	2
31.325	1.4652e-06	3.85177e-05	2
31.35	1.46348e-06	5.689e-05	2
31.375	1.46004e-06	-3.97268e-05	2
31.4	1.45939e-06	2.40684e-05	2
31.425	1.45547e-06	8.66599e-05	2
31.45	1.45216e-06	0.000108064	2
31.475	1.45042e-06	2.76984e-05	2
31.5	1.44825e-06	7.79484e-05	2
31.525	1.4458e-06	0.000136903	2
31.55	1.4429e-06	0.000167674	2
31.575	1.44056e-06	7.74872e-05	2
31.6	1.438e-06	9.62027e-05	2
31.625	1.43417e-06	0.00021475	2
31.65	1.43181e-06	0.000247662	2
31.675	1.42991e-06	0.000172212	2
31.7	1.42817e-06	0.000160022	2
31.725	1.42485e-06	0.000210291	2
31.75	1.42234e-06	0.000250727	2
31.775	1.41885e-06	0.000211695	2
31.8	1.41765e-06	0.000174244	2
31.825	1.41455e-06	0.000237838	2
31.85	1.4121e-06	0.000282955	2
31.875	1.41019e-06	0.000249931	2
31.9	1.40732e-06	0.000189082	2
31.925	1.40476e-06	0.000231537	2
31.95	1.40147e-06	0.000293952	2
31.975	1.39989e-06	0.000229192	2
32	1.39779e-06	0.00016883	2
32.025	1.39539e-06	0.000203591	2
32.05	1.39175e-06	0.000263867	2
32.075	1.39016e-06	0.000241718	2
32.1	1.3871e-06	0.000169883	2
32.125	1.38552e-06	0.000175873	2
32.15	1.38147e-06	0.000273231	2
32.175	1.3802e-06	0.000263747	2
32.2	1.3772e-06	0.000220715	2
32.225	1.37463e-06	0.000223189	2
32.25	1.37239e-06	0.000299796	2
32.275	1.3694e-06	0.000337895	2
32.3	1.36708e-06	0.000268929	2
32.325	1.3644e-06	0.000267077	2
32.35	1.36105e-06	0.000342298	2
32.375	1.35934e-06	0.00035711	2
32.4	1.35748e-06	0.000283102	2
32.425	1.35417e-06	0.000267172	2
32.45	1.35228e-06	0.000306803	2
32.475	1.34882e-06	0.000372957	2
32.5	1.34734e-06	0.000295278	2
32.525	1.34506e-06	0.000265861	2
32.55	1.34178e-06	0.000296383	2
32.575	1.33928e-06	0.000351943	2
32.6	1.33749e-06	0.000319845	2
32.625	1.33428e-06	0.000267977	2
32.65	1.33218e-06	0.000285724	2
32.675	1.32933e-06	0.000362337	2
32.7	1.32627e-06	0.000319781	2
32.725	1.32419e-06	0.00025473	2
32.75	1.32222e-06	0.000265137	2
32.775	1.32014e-06	0.000324629	2
32.8	1.31696e-06	0.00030199	2
32.825	1.31419e-06	0.000193434	2
32.85	1.31254e-06	0.000178088	2
32.875	1.30973e-06	0.000248508	2
32.9	1.30805e-06	0.000222563	2
32.925	1.30484e-06	0.000154238	2
32.95	1.30275e-06	0.000114319	2
32.975	1.29974e-06	0.000177697	2
33	1.2973e-06	0.000194376	2
33.025	1.29473e-06	0.000121169	2
33.05	1.29348e-06	6.63711e-05	2
33.075	1.28984e-06	0.000145764	2
33.1	1.28759e-06	0.000156377	2
33.125	1.28527e-06	0.000108934	2
33.15	1.28257e-06	4.95728e-05	2
33.175	1.28047e-06	9.73883e-05	2
33.2	1.27808e-06	0.000128531	2
33.225	1.27604e-06	6.99841e-05	2
33.25	1.27268e-06	-6.03297e-06	2
33.275	1.27089e-06	4.50913e-05	2
33.3	1.26768e-06	9.33381e-05	2
33.325	1.26571e-06	5.29804e-05	2
33.35	1.26295e-06	-1.3544e-06	2
33.375	1.26063e-06	-2.0674e-07	2
33.4	1.25743e-06	8.73308e-05	2
33.425	1.25538e-06	4.06902e-05	2
33.45	1.25278e-06	-1.55825e-05	2
33.475	1.2517e-06	-2.60448e-05	2
33.5	1.24818e-06	6.35814e-05	2
33.525	1.24568e-06	6.48077e-05	2
33.55	1.24387e-06	-1.33369e-05	2
33.575	1.24034e-06	-3.04849e-05	2
33.6	1.23748e-06	5.85123e-05	2
33.625	1.23591e-06	4.92633e-05	2
33.65	1.23303e-06	-1.43521e-05	2
33.675	1.23138e-06	-5.21806e-05	2
33.7	1.22841e-06	-2.12501e-06	2
33.725	1.22563e-06	5.00006e-05	2
33.75	1.22303e-06	-1.29794e-05	2
33.775	1.22035e-06	-4.00538e-05	2
33.8	1.21865e-06	2.1869e-05	2
33.825	1.21537e-06	6.01616e-05	2
33.85	1.21281e-06	4.17775e-05	2
33.875	1.21117e-06	-2.24526e-05	2
33.9	1.20807e-06	3.04459e-05	2
33.925	1.20498e-06	9.08336e-05	2
33.95	1.20326e-06	5.79274e-05	2
33.975	1.20072e-06	-3.42002e-05	2
34	1.19838e-06	1.51669e-05	2
34.025	1.19535e-06	5.28256e-05	2
34.05	1.19293e-06	5.79012e-05	2
34.075	1.1911e-06	-3.68815e-05	2
34.1	1.18844e-06	-3.79438e-06	2
34.125	1.18605e-06	7.39755e-05	2
34.15	1.18237e-06	5.38788e-05	2
34.175	1.1812e-06	-1.51959e-05	2
34.2	1.17838e-06	-9.46921e-06	2
34.225	1.17501e-06	5.88889e-05	2
34.25	1.17281e-06	7.54562e-05	2
34.275	1.17063e-06	1.83856e-05	2
34.3	1.169e-06	-4.35053e-06	2
34.325	1.16493e-06	0.000110751	2
34.35	1.16219e-06	9.95125e-05	2
34.375	1.16079e-06	5.73211e-05	2
34.4	1.15816e-06	-9.67472e-06	2
34.425	1.15547e-06	7.07751e-05	2
34.45	1.15316e-06	9.36288e-05	2
34.475	1.15058e-06	4.0724e-05	2
34.5	1.14751e-06	-2.24503e-05	2
34.525	1.14535e-06	5.2533e-05	2
34.55	1.14321e-06	8.22781e-05	2
34.575	1.14075e-06	7.51659e-05	2
34.6	1.13848e-06	1.16758e-05	2
34.625	1.13556e-06	6.73033e-05	2
34.65	1.13249e-06	0.000132007	2
34.675	1.1296e-06	0.000105631	2
34.7	1.12813e-06	5.42327e-05	2
34.725	1.12535e-06	9.38397e-05	2
34.75	1.12298e-06	0.00014109	2
34.775	1.12017e-06	0.00014312	2
34.8	1.11742e-06	4.47947e-05	2
34.825	1.11507e-06	6.7715e-05	2
34.85	1.11278e-06	0.000137076	2
34.875	1.11057e-06	0.00014732	2
34.9	1.1079e-06	6.25157e-05	2
34.925	1.10489e-06	8.45728e-05	2
34.95	1.10341e-06	0.000124978	2
34.975	1.09875e-06	0.000192589	2
35	1.09816e-06	0.000103991	2
35.025	1.09524e-06	0.000117595	2
35.05	1.09266e-06	0.000150342	2
35.075	1.08986e-06	0.000198239	2
35.1	1.08792e-06	0.000120075	2
35.125	1.08505e-06	0.000112564	2
35.15	1.08262e-06	0.000134523	2
35.175	1.07994e-06	0.000224568	2
35.2	1.07775e-06	0.000147564	2
35.225	1.07514e-06	0.000122516	2
35.25	1.07196e-06	0.000153011	2
35.275	1.06927e-06	0.000218031	2
35.3	1.06809e-06	0.000180505	2
35.325	1.06545e-06	0.000120511	2
35.35	1.06303e-06	0.000123152	2
35.375	1.05945e-06	0.000220126	2
35.4	1.05732e-06	0.00016393	2
35.425	1.05474e-06	0.000110958	2
35.45	1.05294e-06	0.000118747	2
35.475	1.05032e-06	0.000200418	2
35.5	1.04805e-06	0.000204049	2
35.525	1.04414e-06	0.000133045	2
35.55	1.04292e-06	0.000105801	2
35.575	1.0389e-06	0.000212304	2
35.6	1.03789e-06	0.000188269	2
35.625	1.03503e-06	0.000141712	2
35.65	1.03292e-06	9.66447e-05	2
35.675	1.03025e-06	0.000172552	2
35.7	1.02758e-06	0.000182672	2
35.725	1.02529e-06	0.000123623	2
35.75	1.02314e-06	6.66202e-05	2
35.775	1.01979e-06	0.000150356	2
35.8	1.01665e-06	0.000195173	2
35.825	1.01547e-06	0.000153933	2
35.85	1.01262e-06	0.000117846	2
35.875	1.00951e-06	0.000147727	2
35.9	1.00727e-06	0.000220135	2
35.925	1.00452e-06	0.00015606	2
35.95	1.00293e-06	0.000125126	2
35.975	1.00018e-06	0.000141368	2
36	9.97888e-07	0.000198159	2
36.025	9.9488e-07	0.000152787	2
36.05	9.92431e-07	7.12795e-05	2
36.075	9.90752e-07	9.84996e-05	2
36.1	9.8751e-07	0.000180218	2
36.125	9.84371e-07	0.000139452	2
36.15	9.83627e-07	5.73981e-05	2
36.175	9.80608e-07	8.71032e-05	2
36.2	9.77068e-07	0.000141387	2
36.225	9.74993e-07	0.000177029	2
36.25	9.73599e-07	7.64335e-05	2
36.275	9.70617e-07	7.24646e-05	2
36.3	9.67197e-07	0.000152505	2
36.325	9.6447e-07	0.000162633	2
36.35	9.6228e-07	8.97834e-05	2
36.375	9.60719e-07	7.64969e-05	2
36.4	9.58185e-07	0.000132229	2
36.425	9.54671e-07	0.000189793	2
36.45	9.53526e-07	0.000105587	2
36.475	9.50351e-07	3.50488e-05	2
36.5	9.4745e-07	8.97869e-05	2
36.525	9.44139e-07	0.000128719	2
36.55	9.42674e-07	0.00011814	2
36.575	9.40726e-07	0.000106912	2
36.6	9.37496e-07	0.000213816	2
36.625	9.34432e-07	0.000313224	2
36.65	9.32087e-07	0.000212293	2
36.675	9.30354e-07	5.76154e-05	2
36.7	9.27997e-07	3.32743e-05	2
36.725	9.25617e-07	6.78688e-05	2
36.75	9.231e-07	6.75284e-05	2
36.775	9.20189e-07	3.68555e-05	2
36.8	9.17874e-07	6.07614e-05	2
36.825	9.15396e-07	0.000161888	2
36.85	9.11808e-07	0.000125049	2
36.875	9.11454e-07	7.01065e-05	2
36.9	9.07091e-07	8.67084e-05	2
36.925	9.04452e-07	0.00026521	2
36.95	9.01764e-07	0.000305147	2
36.975	8.99295e-07	0.00024183	2
37	8.97348e-07	0.000147383	2
37.025	8.94987e-07	0.000171545	2
37.05	8.93528e-07	9.47604e-05	2
37.075	8.90803e-07	1.01364e-06	2
37.1	8.87765e-07	-4.25972e-05	2
37.125	8.84499e-07	0.000103741	2
37.15	8.82505e-07	0.000197708	2
37.175	8.80123e-07	0.000164945	2
37.2	8.78495e-07	8.60747e-05	2
37.225	8.74847e-07	0.000129508	2
37.25	8.72598e-07	0.000169218	2
37.275	8.69606e-07	0.00017352	2
37.3	8.66872e-07	0.000158318	2
37.325	8.64197e-07	0.000265488	2
37.35	8.62576e-07	0.000341623	2
37.375	8.60109e-07	0.000281706	2
37.4	8.57898e-07	0.000156069	2
37.425	8.54616e-07	0.0001553	2
37.45	8.52249e-07	0.000139735	2
37.475	8.49722e-07	0.000156093	2
37.5	8.47545e-07	4.99826e-05	2
37.525	8.45497e-07	0.000111524	2
37.55	8.42747e-07	0.000158955	2
37.575	8.39896e-07	0.0001704	2
37.6	8.37774e-07	5.30501e-05	2
37.625	8.35389e-07	9.33313e-05	2
37.65	8.32834e-07	0.000160382	2
37.675	8.30195e-07	0.000256479	2
37.7	8.2714e-07	0.000185929	2
37.725	8.24266e-07	0.000185881	2
37.75	8.21666e-07	0.000195297	2
37.775	8.20017e-07	0.000198886	2
37.8	8.18503e-07	7.92184e-05	2
37.825	8.15637e-07	3.94951e-05	2
37.85	8.13249e-07	9.19835e-05	2
37.875	8.09919e-07	0.000175072	2
37.9	8.07735e-07	9.65178e-05	2
37.925	8.05166e-07	2.55921e-05	2
37.95	8.02573e-07	3.73764e-05	2
37.975	8.00368e-07	7.76786e-05	2
38	7.98105e-07	4.82587e-05	2
38.025	7.95282e-07	2.05979e-05	2
38.05	7.92839e-07	6.67069e-05	2
38.075	7.89591e-07	0.000171016	2
38.1	7.88839e-07	0.000110181	2
38.125	7.85288e-07	3.16878e-05	2
38.15	7.82765e-07	2.57497e-05	2
38.175	7.80181e-07	9.09925e-05	2
38.2	7.77222e-07	7.80644e-05	2
38.225	7.75785e-07	1.76046e-05	2
38.25	7.73405e-07	-2.01322e-06	2
38.275	7.70392e-07	9.64022e-05	2
38.3	7.67756e-07	8.82557e-05	2
38.325	7.65943e-07	1.54787e-05	2
38.35	7.6298e-07	1.5836e-06	2
38.375	7.59882e-07	6.68041e-05	2
38.4	7.57857e-07	9.63632e-05	2
38.425	7.55573e-07	2.23006e-05	2
38.45	7.53193e-07	-6.64623e-06	2
38.475	7.50317e-07	5.10056e-05	2
38.5	7.47512e-07	8.62023e-05	2
38.525	7.45295e-07	8.87683e-06	2
38.55	7.42815e-07	-1.25652e-05	2
38.575	7.40696e-07	3.12848e-05	2
38.6	7.38752e-07	9.27431e-05	2
38.625	7.35662e-07	1.15899e-05	2
38.65	7.34062e-07	-4.96683e-05	2
38.675	7.29651e-07	-1.01379e-05	2
38.7	7.27215e-07	3.79292e-05	2
38.725	7.25632e-07	2.92515e-05	2
38.75	7.23553e-07	-2.20905e-05	2
38.775	7.20711e-07	8.34591e-06	2
38.8	7.17753e-07	8.20458e-05	2
38.825	7.15017e-07	8.09552e-05	2
38.85	7.13289e-07	4.12522e-06	2
38.875	7.10726e-07	-2.87283e-06	2
38.9	7.08046e-07	3.84732e-05	2
38.925	7.05021e-07	7.08719e-05	2
38.95	7.03507e-07	7.73707e-06	2
38.975	7.0034e-07	1.84102e-05	2
39	6.97747e-07	9.28327e-05	2
39.025	6.95368e-07	9.77842e-05	2
39.05	6.92807e-07	1.56453e-05	2
39.075	6.91076e-07	-3.06615e-05	2
39.1	6.87988e-07	1.7811e-05	2
39.125	6.85321e-07	7.45463e-05	2
39.15	6.83044e-07	2.52677e-05	2
39.175	6.80635e-07	-3.90786e-06	2
39.2	6.77601e-07	8.43984e-05	2
39.225	6.75209e-07	0.000123444	2
39.25	6.73075e-07	5.65189e-05	2
39.275	6.70663e-07	-2.59792e-05	2
39.3	6.67716e-07	1.43639e-05	2
39.325	6.65088e-07	0.000124539	2
39.35	6.62526e-07	6.16283e-05	2
39.375	6.61279e-07	7.46719e-06	2
39.4	6.58632e-07	1.93008e-05	2
39.425	6.55375e-07	8.8804e-05	2
39.45	6.5242e-07	3.34016e-05	2
39.475	6.50198e-07	-2.0232e-05	2
39.5	6.48474e-07	-2.20619e-05	2
39.525	6.45143e-07	9.94933e-05	2
39.55	6.42469e-07	3.78454e-05	2
39.575	6.41141e-07	-1.2382e-05	2
39.6	6.3827e-07	-3.34046e-05	2
39.625	6.35316e-07	4.45407e-05	2
39.65	6.32533e-07	3.06123e-05	2
39.675	6.3105e-07	-2.34402e-05	2
39.7	6.28704e-07	-5.99928e-05	2
39.725	6.25869e-07	2.96091e-05	2
39.75	6.22954e-07	6.45134e-06	2
39.775	6.20837e-07	-3.92963e-05	2
39.8	6.18326e-07	-0.000103517	2
39.825	6.15394e-07	-4.44644e-05	2
39.85	6.13215e-07	-1.58459e-05	2
39.875	6.11345e-07	-6.70147e-05	2
39.9	6.0897e-07	-0.000121784	2
39.925	6.05568e-07	-2.75583e-05	2
39.95	6.03245e-07	-3.93587e-05	2
39.975	6.01104e-07	-8.33411e-05	2
40	5.98745e-07	-0.000203593	2
40.025	5.96243e-07	-0.000141368	2
40.05	5.93345e-07	-9.02528e-05	2
40.075	5.90455e-07	-7.73821e-05	2
40.1	5.88649e-07	-0.000144778	2
40.125	5.85745e-07	-5.10138e-05	2
40.15	5.84075e-07	-5.32145e-05	2
40.175	5.80419e-07	-3.76255e-05	2
40.2	5.78902e-07	-0.000172987	2
40.225	5.76489e-07	-0.000148138	2
40.25	5.73423e-07	-7.96636e-05	2
40.275	5.71076e-07	-5.34021e-05	2
40.3	5.68268e-07	-0.000160784	2
40.325	5.66414e-07	-0.000172528	2
40.35	5.64493e-07	-0.000163334	2
40.375	5.61197e-07	-0.000117152	2
40.4	5.58386e-07	-0.000188837	2
40.425	5.56612e-07	-0.000188241	2
40.45	5.53684e-07	-0.000106889	2
40.475	5.51011e-07	-8.06697e-05	2
40.5	5.49029e-07	-0.000142648	2
40.525	5.4622e-07	-0.000194204	2
40.55	5.42924e-07	-0.000154741	2
40.575	5.41023e-07	-7.79332e-05	2
40.6	5.38699e-07	-0.000138455	2
40.625	5.36579e-07	-0.000176886	2
40.65	5.33676e-07	-0.000153977	2
40.675	5.31266e-07	-0.000102396	2
40.7	5.29087e-07	-0.000163605	2
40.725	5.26723e-07	-0.000246091	2
40.75	5.234e-07	-0.00023892	2
40.775	5.21548e-07	-0.000117278	2
40.8	5.18426e-07	-0.000174912	2
40.825	5.17213e-07	-0.000216841	2
40.85	5.13854e-07	-0.000187236	2
40.875	5.10811e-07	-0.00010512	2
40.9	5.08104e-07	-0.000109696	2
40.925	5.07085e-07	-0.000193257	2
40.95	5.03178e-07	-0.000199336	2
40.975	5.01018e-07	-9.42102e-05	2
41	4.988e-07	-8.92427e-05	2
41.025	4.96499e-07	-0.000155092	2
41.05	4.93353e-07	-0.000173855	2
41.075	4.91115e-07	-0.000125671	2
41.1	4.88152e-07	-9.46102e-05	2
41.125	4.86757e-07	-0.000170587	2
41.15	4.83777e-07	-0.000180869	2
41.175	4.80584e-07	-7.44482e-05	2
41.2	4.78663e-07	-1.09851e-05	2
41.225	4.75378e-07	-6.78328e-05	2
41.25	4.73344e-07	-0.000135562	2
41.275	4.71859e-07	-9.32374e-05	2
41.3	4.68478e-07	-5.71596e-05	2
41.325	4.66035e-07	-0.000129727	2
41.35	4.63875e-07	-0.000183582	2
41.375	4.61009e-07	-9.89166e-05	2
41.4	4.58343e-07	-4.70776e-05	2
41.425	4.55736e-07	-4.52291e-05	2
41.45	4.53448e-07	-0.000156186	2
41.475	4.51509e-07	-0.000124382	2
41.5	4.48061e-07	-7.02582e-05	2
41.525	4.46171e-07	-7.85302e-05	2
41.55	4.43573e-07	-0.000146837	2
41.575	4.4084e-07	-8.26235e-05	2
41.6	4.3866e-07	-6.55953e-08	2
41.625	4.34977e-07	7.42077e-06	2
41.65	4.33422e-07	-0.000110212	2
41.675	4.31963e-07	-0.000143	2
41.7	4.28578e-07	-8.38966e-05	2
41.725	4.25101e-07	-6.97672e-05	2
41.75	4.2354e-07	-0.000120046	2
41.775	4.21034e-07	-0.000151075	2
41.8	4.19199e-07	-0.000115235	2
41.825	4.16101e-07	-4.04967e-05	2
41.85	4.12788e-07	-0.000104612	2
41.875	4.1109e-07	-0.000115995	2
41.9	4.08471e-07	-5.63871e-05	2
41.925	4.05084e-07	1.18575e-05	2
41.95	4.04251e-07	-8.72098e-05	2
41.975	4.01165e-07	-0.000127421	2
42	3.98362e-07	-0.000114292	2
42.025	3.95775e-07	-1.48234e-05	2
42.05	3.9328e-07	-0.000122213	2
42.075	3.91735e-07	-0.000140346	2
42.1	3.88338e-07	-0.000108181	2
42.125	3.85738e-07	2.05889e-05	2
42.15	3.83142e-07	-2.97119e-05	2
42.175	3.80562e-07	-0.000120369	2
42.2	3.78816e-07	-0.000180815	2
42.225	3.75494e-07	-7.30488e-05	2
42.25	3.73607e-07	-9.88527e-05	2
42.275	3.70919e-07	-0.000104983	2
42.3	3.68526e-07	-0.000107795	2
42.325	3.65634e-07	-3.10226e-05	2
42.35	3.63467e-07	-6.0984e-05	2
42.375	3.6077e-07	-0.00013481	2
42.4	3.58868e-07	-0.000197852	2
42.425	3.56312e-07	-6.91837e-05	2
42.45	3.53798e-07	-1.93601e-05	2
42.475	3.50294e-07	-3.11808e-06	2
42.5	3.48168e-07	-5.95858e-05	2
42.525	3.45469e-07	-2.65752e-05	2
42.55	3.43579e-07	-0.000113508	2
42.575	3.42153e-07	-0.000205761	2
42.6	3.39148e-07	-0.000240031	2
42.625	3.35652e-07	-7.00364e-05	2
42.65	3.32678e-07	-1.45551e-05	2
42.675	3.3091e-07	3.09913e-06	2
42.7	3.28208e-07	-0.000102987	2
42.725	3.25411e-07	-6.38277e-05	2
42.75	3.24481e-07	-8.49887e-05	2
42.775	3.20527e-07	-0.000126219	2
42.8	3.19186e-07	-0.000176509	2
42.825	3.15899e-07	-6.71033e-05	2
42.85	3.13056e-07	-1.46881e-05	2
42.875	3.10589e-07	-2.30149e-05	2
42.9	3.08821e-07	-0.000150832	2
42.925	3.06348e-07	-0.000160901	2
42.95	3.03804e-07	-8.52852e-05	2
42.975	3.013e-07	-6.17737e-05	2
43	2.97607e-07	-8.96907e-05	2
43.025	2.95647e-07	-7.10413e-05	2
43.05	2.92315e-07	-2.46663e-05	2
43.075	2.91268e-07	-2.39745e-05	2
43.1	2.89125e-07	-0.00013432	2
43.125	2.86298e-07	-0.00015536	2
43.15	2.8294e-07	-7.75244e-05	2
43.175	2.80086e-07	-4.07132e-06	2
43.2	2.78388e-07	-4.73626e-05	2
43.225	2.76515e-07	-6.31544e-05	2
43.25	2.73708e-07	-5.26352e-05	2
43.275	2.70429e-07	9.57265e-06	2
43.3	2.67631e-07	-8.54058e-05	2
43.325	2.66307e-07	-8.92824e-05	2
43.35	2.62923e-07	-4.58872e-05	2
43.375	2.60654e-07	6.01008e-05	2
43.4	2.57843e-07	-9.22531e-06	2
43.425	2.55732e-07	-4.74724e-05	2
43.45	2.53289e-07	-3.91722e-05	2
43.475	2.49816e-07	9.19288e-05	2
43.5	2.48059e-07	3.69536e-05	2
43.525	2.45745e-07	2.10612e-05	2
43.55	2.43217e-07	5.00496e-05	2
43.575	2.4041e-07	0.000107074	2
43.6	2.37531e-07	4.83324e-06	2
43.625	2.3559e-07	-0.000127636	2
43.65	2.333e-07	-0.000147467	2
43.675	2.30617e-07	-3.24006e-05	2
43.7	2.27601e-07	4.76942e-05	2
43.725	2.25474e-07	2.98758e-05	2
43.75	2.24035e-07	4.22734e-05	2
43.775	2.20073e-07	9.2593e-05	2
43.8	2.16706e-07	7.40499e-05	2
43.825	2.16438e-07	-7.15043e-05	2
43.85	2.13607e-07	-0.000104703	2
43.875	2.1107e-07	-1.82413e-05	2
43.9	2.07719e-07	-4.58021e-06	2
43.925	2.05488e-07	-3.50443e-05	2
43.95	2.03388e-07	-0.000110262	2
43.975	2.00831e-07	-5.23553e-05	2
44	1.98129e-07	-3.91012e-05	2
44.025	1.96033e-07	-7.04391e-05	2
44.05	1.93898e-07	-0.000163301	2
44.075	1.91103e-07	-0.000122142	2
44.1	1.88852e-07	-0.000164839	2
44.125	1.8643e-07	-0.000203879	2
44.15	1.84207e-07	-0.000292847	2
44.175	1.8137e-07	-0.000211014	2
44.2	1.78169e-07	-8.24021e-05	2
44.225	1.76473e-07	-8.81073e-05	2
44.25	1.73784e-07	-0.000172927	2
44.275	1.70944e-07	-0.00018649	2
44.3	1.68457e-07	-0.000122183	2
44.325	1.65986e-07	-8.51666e-05	2
44.35	1.63963e-07	-0.000153102	2
44.375	1.6104e-07	-0.000169444	2
44.4	1.59254e-07	-0.000141066	2
44.425	1.55738e-07	-0.000172695	2
44.45	1.54262e-07	-0.000290356	2
44.475	1.52069e-07	-0.000315332	2
44.5	1.48935e-07	-0.000250899	2
44.525	1.45769e-07	-0.000126225	2
44.55	1.43817e-07	-0.000185769	2
44.575	1.4268e-07	-0.000166891	2
44.6	1.37812e-07	-0.000152055	2
44.625	1.36162e-07	-0.000111066	2
44.65	1.33655e-07	-0.000218338	2
44.675	1.31001e-07	-0.000228569	2
44.7	1.29077e-07	-0.000200671	2
44.725	1.26176e-07	-8.33449e-05	2
44.75	1.24541e-07	-0.000176023	2
44.775	1.20981e-07	-0.000144028	2
44.8	1.18252e-07	-0.000101206	2
44.825	1.15221e-07	-3.66908e-06	2
44.85	1.13328e-07	-0.000103174	2
44.875	1.11882e-07	-0.000224229	2
44.9	1.08889e-07	-0.000300693	2
44.925	1.07164e-07	-0.000201351	2
44.95	1.03634e-07	-0.000220104	2
44.975	1.01437e-07	-0.000194507	2
45	9.85952e-08	-0.000150392	2
45.025	9.54984e-08	-3.93977e-05	2
45.05	9.35754e-08	-5.3752e-05	2
45.075	9.12462e-08	-0.000133616	2
45.1	8.85483e-08	-0.000213924	2
45.125	8.60822e-08	-7.54857e-05	2
45.15	8.3084e-08	-7.0651e-05	2
45.175	8.05189e-08	-4.34322e-05	2
45.2	7.81563e-08	-0.000112234	2
45.225	7.59445e-08	-3.44933e-05	2
45.25	7.38163e-08	-9.47677e-05	2
45.275	7.14811e-08	-0.000160848	2
45.3	6.87037e-08	-0.000222413	2
45.325	6.53098e-08	-7.70044e-05	2
45.35	6.40715e-08	-6.10484e-05	2
45.375	6.10081e-08	-5.05083e-05	2
45.4	5.83788e-08	-0.00013647	2
45.425	5.58467e-08	-7.65903e-05	2
45.45	5.3018e-08	-3.76543e-05	2
45.475	5.07157e-08	-6.56827e-05	2
45.5	4.89424e-08	-0.000119434	2
45.525	4.57305e-08	-2.04525e-05	2
45.55	4.26492e-08	5.33041e-05	2
45.575	3.98478e-08	9.20826e-05	2
45.6	3.76241e-08	-4.00189e-06	2
45.625	3.54301e-08	-2.94641e-06	2
45.65	3.33591e-08	1.08932e-06	2
45.675	3.02861e-08	-6.3139e-05	2
45.7	2.86757e-08	-0.00015818	2
45.725	2.60892e-08	-9.45377e-05	2
45.75	2.26577e-08	2.69869e-05	2
45.775	2.00912e-08	0.000154115	2
45.8	1.77577e-08	6.41891e-05	2
45.825	1.53039e-08	6.86336e-05	2
45.85	1.30981e-08	8.21295e-05	2
45.875	1.0683e-08	0.000104113	2
45.9	7.54423e-09	1.14502e-05	2
45.925	5.16844e-09	3.13013e-05	2
45.95	2.3222e-09	8.25642e-05	2
45.975	-4.15017e-10	0.000217753	2
46	-2.79353e-09	0.000148061	2
46.025	-5.39425e-09	0.000127917	2
46.05	-7.26118e-09	0.000143705	2
46.075	-9.85392e-09	0.000205386	2
46.1	-1.26885e-08	0.000148191	2
46.125	-1.47155e-08	9.06499e-05	2
46.15	-1.81126e-08	0.000128441	2
46.175	-2.0561e-08	0.000223189	2
46.2	-2.21906e-08	0.000174608	2
46.225	-2.48153e-08	0.000134242	2
46.25	-2.79609e-08	0.000162978	2
46.275	-3.02436e-08	0.000245067	2
46.3	-3.39056e-08	0.000246203	2
46.325	-3.50531e-08	0.000184741	2
46.35	-3.7962e-08	0.000181517	2
46.375	-4.0142e-08	0.000291999	2
46.4	-4.33623e-08	0.000261251	2
46.425	-4.54891e-08	0.000206197	2
46.45	-4.75305e-08	0.000146036	2
46.475	-5.04598e-08	0.000229563	2
46.5	-5.36071e-08	0.000253026	2
46.525	-5.46864e-08	0.000218815	2
46.55	-5.78065e-08	0.000173721	2
46.575	-6.06225e-08	0.000286766	2
46.6	-6.32435e-08	0.000280047	2
46.625	-6.62488e-08	0.00026895	2
46.65	-6.74428e-08	0.000177547	2
46.675	-6.97629e-08	0.000275401	2
46.7	-7.39247e-08	0.000311341	2
46.725	-7.58555e-08	0.000305738	2
46.75	-7.76762e-08	0.00021965	2
46.775	-8.0894e-08	0.000271712	2
46.8	-8.32975e-08	0.000257212	2
46.825	-8.55784e-08	0.000244671	2
46.85	-8.75732e-08	0.000174517	2
46.875	-9.00541e-08	0.000284492	2
46.9	-9.38285e-08	0.000409201	2
46.925	-9.60522e-08	0.000403918	2
